# Supplementary material for: Genome-wide identification of the NAC gene family and its functional analysis in Liriodendron
Source: BMC Plant Biol. 2023 Sep 8;23:415. doi: 10.1186/s12870-023-04415-4 (PMC10486064; doi:10.1186/s12870-023-04415-4)
Supplement: Supplementary file 1 — Additional file 1: Table S1. The Fragments Per Kilobase per million mapped fragments (FPKM) data of NAC genes at different stages of somatic embryos. [file 12870_2023_4415_MOESM1_ESM.xlsx]

## Sheet: Table S1
Table S1. The Fragments Per Kilobase per million mapped fragments (FPKM) data of NAC genes at different stages of somatic embryos.
Gene_name	PEMs	ES1	ES2	ES3	ES4	ES5	ES6	ES7	ES8	ES9	PL
LcNAC84	0.0546378	0.22448	2.84147	0.286991	0.860799	1.49224	0.17552	0.634633	0.477308	3.73533	15.8592
LcNAC83	0.0465708	0	0	0	0	0.0408671	0	0.0467142	0.04664	0.186353	0
LcNAC74	1.03602	1.38636	0.431749	0.497291	1.05083	0.174349	0.19444	0.10903	0.741796	1.742	1.60617
LcNAC82	0.21147	0.256027	0.189671	0.15768	0.0835404	0.215208	0.245969	0.171307	0.0814281	0.147648	3.75053
LcNAC81	0.0759295	0.0551221	0.310071	0.201897	0	0.133626	0.249744	0.128484	0.108625	0.0958798	1.19266
LcNAC85	0	0	0	0	0	0	0	0	0	0	0
LcNAC80	0.672774	0.0827074	1.18198	3.39219	3.21529	2.95054	6.59111	5.5948	4.70949	2.06845	1.74025
LcNAC79	0.409582	0.701216	1.22243	1.92288	0.639947	0.326754	0.117193	0	0.18229	0.0555093	0
LcNAC66	0.292002	3.36726	0.364377	0.0753471	0.0904124	0.374988	1.42186	0.198544	0.321941	0.366817	1.13774
LcNAC75	0.325458	0.449037	0.319578	0	0.0243468	0.337751	0.23432	0.837068	0.604187	0.311173	0.18046
LcNAC27	53.3293	59.2507	91.1885	73.5027	67.5158	113.632	119.084	85.4047	82.6783	51.4504	45.4108
LcNAC60	27.2269	20.8801	15.0762	6.11823	4.07573	20.1926	16.9398	16.3444	13.621	9.73844	5.97126
LcNAC76	2.95327	1.18538	0.225851	0.22999	0.066077	1.30243	0.403048	2.42944	1.38526	1.35625	1.23997
LcNAC42	424.944	272.893	588.531	222.346	255.641	716.95	515.17	615.13	572.606	375.817	304.044
LcNAC43	64.1362	33.4438	18.5832	14.3792	19.6912	26.6781	39.7923	57.2127	61.8645	103.138	224.798
LcNAC49	0.0168116	2.03209	0.206513	0	0.295864	0.137275	0.677846	0	0.12815	0.111625	0.400077
LcNAC78	0.372106	0.397733	0.365286	0.208953	0.191493	0.334165	0.76896	1.30429	0.732058	1.08082	1.35608
LcNAC77	0.694379	0.0866204	0.054607	0	0.0556498	0.490043	1.32358	2.64358	1.81887	2.81251	1.9991
LcNAC71	0	0.389823	0	0	0	0.0333739	0.040355	0.0389285	0	0	0.079976
LcNAC47	204.305	91.127	103.41	75.6956	100.097	130.941	109.76	173.274	161.805	171.579	163.037
LcNAC38	19.3996	17.0526	15.8908	8.20881	8.51125	24.7991	24.8053	38.9295	36.5912	31.4823	22.5249
LcNAC25	0.0636768	0.181167	0	0	0	0.0556232	0.190349	0.0895356	0.178336	0.709966	0.620197
LcNAC39	61.3528	43.4548	73.3341	14.6961	20.9445	9.21229	49.7327	69.87	52.8419	56.6797	95.0562
LcNAC40	0.614056	1.36259	14.5615	64.2171	77.1336	4.7661	1.71451	0.844895	0.674605	2.65226	5.55813
LcNAC41	1.9789	1.85476	16.5914	21.6746	28.5805	3.4522	1.70135	2.67863	5.33733	19.999	44.9797
LcNAC04	0.282272	8.32933	0.659354	0	0.334542	0.315721	2.72229	0.0856665	0	0	1.64333
LcNAC03	0	0.275711	0.0867487	0	0	0.218962	1.46314	2.6046	5.96902	7.03416	8.9233
LcNAC23	0.19421	3.08745	0.257287	0.0583632	0.838646	0.460334	1.29436	0.0934459	0.209546	0.307366	2.05646
LcNAC55	0	0.161454	0	0	0	0	0	0	0	0	0
LcNAC54	0.0546378	0.535659	0	0.0480693	0.149528	0	0.223762	0	0	0	0.224888
LcNAC53	0.0551866	0.153554	0	0	0.0486836	0	0.105868	0	0.0505266	0.0638497	0.131861
LcNAC52	0.135168	0.921412	0.177062	0	0	0.226515	0.194534	0.311454	0.182337	0.314239	3.77056
LcNAC51	0.237567	0.0827304	0.0513088	0	0.316508	0.051915	0.230836	0.33095	0.441679	2.31257	20.6682
LcNAC57	0.693726	0.385884	14.5087	5.67057	21.4737	0.326722	1.76777	4.4889	6.12971	18.5528	5.81629
LcNAC58	9.87118	1.16178	29.2074	159.381	181.517	10.3925	2.66389	1.23808	1.16347	4.77477	5.01699
LcNAC59	8.57912	3.00488	28.916	100.699	137.931	9.18346	3.37736	2.82654	6.35422	18.3954	27.9802
LcNAC68	2.07285	2.04783	1.67036	21.1488	29.7351	2.30452	1.50572	0.731951	1.4894	10.6731	14.3972
LcNAC67	0.925797	3.2963	0.405649	0.805293	1.39945	0.281953	0.552889	0.428239	0.72053	2.15248	1.01962
LcNAC72	0	0.0551221	0	0	0	0	0	0	0	0	0
LcNAC02	4.35944	1.21299	5.54639	14.2229	18.5878	2.95787	0.622813	0.404908	0.923472	6.03753	8.3107
LcNAC01	235.933	240.284	146.572	685.623	750.622	146.26	150.786	242.805	263.67	428.983	87.2855
LcNAC56	40.4103	22.8062	16.5232	42.892	36.3052	24.2414	23.405	25.5325	27.196	21.4142	16.5207
LcNAC24	22.364	11.0865	65.9269	153.935	171.857	10.9756	4.68774	8.43701	25.3689	73.2479	212.061
LcNAC07	0.346683	2.69368	0.284153	0.181762	1.21499	0.415746	1.55055	0.288107	0.453668	0.565858	1.81683
LcNAC48	138.255	121.787	276.195	146.567	118.291	329.455	227.029	169.434	138.144	67.4324	58.1299
LcNAC32	18.9127	13.6499	4.50178	0.0582096	0.184467	10.4879	28.3321	39.9614	23.261	3.3974	2.10647
LcNAC10	411.968	575.632	611.133	506.488	381.655	643.882	687.83	581.773	509.986	312.368	232.662
LcNAC09	3.06682	4.39921	1.21649	0.161177	0.153337	0.464083	0.765754	1.24589	0.705133	2.04536	21.1682
LcNAC35	0.190445	0.472548	0.166229	0	0	0.196785	0.267966	0.070075	0.0697581	0.321959	0
LcNAC37	0	0	0	0	0	0	0	0	0	0	0
LcNAC73	0.105073	0.29141	2.5366	23.1814	39.3334	3.40427	1.67776	0.872099	2.29879	8.59755	26.0506
LcNAC20	0	0	0	0	0	0	0	0	0	0	0
LcNAC19	35.5852	14.2134	15.0695	16.0456	15.4801	3.97868	1.84925	3.90117	4.23763	6.88676	12.7637
LcNAC18	0.313379	0.0984787	0.144316	0.137256	0.351481	0.749773	7.9062	4.36449	3.44752	0.470741	0.464891
LcNAC26	0.427638	0.22448	3.06858	1.2529	0.191286	0.51214	0.299641	0.400966	0.569859	1.75923	12.7173
LcNAC08	0.130598	0.614412	0.156483	0.0377582	0.15996	0	0.436549	0.202428	0.368641	0.716773	0.9839
LcNAC65	0.142899	0.0827074	0	0	0	0	0	0	0	0	0
LcNAC64	0.215952	0.831008	0.576516	1.12771	2.2344	0.37497	0.865048	0.903204	2.89862	6.10152	22.8551
LcNAC63	0	0	0	0	0	0	0	0	0	0	0
LcNAC61	0	0.220614	0	0	0.0695622	0	0.156977	0	0	0.382091	0.324602
LcNAC21	1.33629	3.88708	8.49292	7.75325	8.99471	1.26231	6.38278	14.2264	13.2098	4.43551	3.95937
LcNAC34	35.8175	17.1593	15.2259	18.3671	18.8131	12.0706	12.2531	21.7289	21.7103	34.9138	46.4601
LcNAC44	0.286414	2.72527	0.133694	0.0446233	0.870409	0.326789	0.806841	0.155736	0.123925	0.227739	1.32327
LcNAC06	1.40026	1.73273	1.63584	1.61849	0.828008	0.943016	3.22062	2.29322	2.90007	1.46704	3.0974
LcNAC45	0.0168116	0.37016	0.186287	0.229876	0.174056	0.189345	0.758317	0.260864	0.217212	1.03228	5.35786
LcNAC22	0	0	0	0.621064	2.46116	0.115123	0	0	0.430908	1.14975	4.36006
LcNAC70	2.44211	1.79995	3.59354	2.56212	6.44503	1.28439	1.09861	0.950019	1.28327	2.57553	19.5989
LcNAC62	247.42	388.733	58.8276	8.44676	5.71959	50.4995	221.161	251.95	177.772	42.3783	35.881
LcNAC69	0.0297158	0.378019	0.0793121	0.18502	0.379457	0.107565	0.300223	0.112909	0.112556	0.0598591	0.18389
LcNAC36	0	0	0.200961	0	0	0	0	0	0	0	0
LcNAC15	1.56818	2.94985	0.41716	0.404354	0.121874	0.846373	8.64373	9.50773	7.5749	1.7602	0.692926
LcNAC16	12.561	4.28485	0.794994	19.727	16.8824	1.16943	1.19581	1.7715	6.32527	9.39674	7.81126
LcNAC17	188.779	40.7619	21.7339	27.7922	43.1066	7.97303	9.06762	20.9424	21.7008	110.099	9.34553
LcNAC33	0.482862	1.01595	27.3154	127.075	144.046	12.7501	13.2143	33.3034	96.7983	207.539	218.994
LcNAC31	41.8326	29.5333	28.3253	7.77781	13.2519	19.4721	21.318	43.8588	52.8378	83.6066	68.0673
LcNAC30	0.0798553	0.114199	0	0	0.0695622	0	0	0	0.298559	0	0
LcNAC29	0.0933927	3.8317	0.327525	0	0.508395	0.407904	2.16148	0.350381	0.174406	0.448629	0.292657
LcNAC28	3.40947	10.9168	16.4857	28.1386	6.48841	1.31025	9.67135	24.2596	24.4852	14.1082	6.57493
LcNAC14	73.3274	24.992	23.7314	15.6887	24.606	20.1325	19.6327	34.6742	30.7531	35.0667	50.264
LcNAC13	0	0.118186	0	0.21866	0	0.148329	0.0881751	0	0.314068	1.54759	1.83468
LcNAC12	201.303	105.482	192.741	71.6108	96.8997	73.8864	108.12	233.273	224.82	260.372	118.91
LcNAC11	0.937984	5.06833	4.47334	5.13403	7.99531	2.00794	4.04647	0.770856	1.38437	2.40772	5.2977
LcNAC50	0.380773	3.0483	2.40698	1.62771	5.37953	1.44788	1.4843	0.151846	0.2952	0.482172	1.63419
LcNAC05	3.89267	1.94949	8.1162	28.417	31.2498	2.33476	1.02253	0.622947	1.12845	3.04506	8.45114
LcNAC46	0.284423	0.669458	0	0	0	0	0.19472	0	0	0	0.100397
