# Supplementary material for: Genome-wide identification of the NAC gene family and its functional analysis in Liriodendron
Source: BMC Plant Biol. 2023 Sep 8;23:415. doi: 10.1186/s12870-023-04415-4 (PMC10486064; doi:10.1186/s12870-023-04415-4)
Supplement: Supplementary file 2 — Additional file 2: Table S2. FPKM values of LcNACs under heat, drought and cold stress. [file 12870_2023_4415_MOESM2_ESM.xlsx]

## Sheet: Table S2
Table S2. FPKM values of LcNACs under heat, drought and cold stress.
Gene_name	Heat_0h	Heat_1h	Heat_3h	Heat_6h	Heat_12h	Heat_1d	Heat_3d	Drought_0h	Drought_1h	Drought_3h	Drought_6h	Drought_12h	Drought_1d	Drought_3d	Cold_0h	Cold_1h	Cold_3h	Cold_6h	Cold_12h	Cold_1d	Cold_3d
LcNAC46	0	0	0.0526929	0	0	0	0	0	0	0	0	0	0	0	0	0	0	0	0.102835	0	0
LcNAC05	3.99209	4.28539	2.49784	6.74095	5.88824	1.55581	1.8572	3.99209	3.02343	3.01869	2.63049	3.56468	5.97643	2.06857	3.99209	4.98805	4.38625	4.50586	4.60806	5.2771	3.05533
LcNAC50	11.4164	0.0344541	1.30072	0.512541	8.44798	1.25016	18.9401	11.4164	4.05274	13.6503	8.87211	39.9013	5.53549	6.18801	11.4164	13.9593	16.4714	14.8045	3.77895	1.3535	1.36837
LcNAC11	9.85226	2.45773	7.82794	2.50657	3.28802	1.56199	8.46087	9.85226	11.2701	6.8839	7.08118	6.68209	18.5703	5.11442	9.85226	8.82693	7.30712	7.05194	5.47008	11.1554	9.99012
LcNAC12	39.3259	473.916	93.9605	53.7559	82.4397	603.887	151.294	39.3259	31.5895	25.5964	25.8413	28.3323	178.062	22.4167	39.3259	49.9075	77.3811	153.985	236.343	1215.51	780.525
LcNAC13	1.64693	0.215944	0.0973222	0.389319	1.71077	0.182097	0.423187	1.64693	0	0.28267	1.06442	0.650993	0.462432	0.940463	1.64693	1.42842	0.309248	0.248894	0.316653	0.269023	5.29249
LcNAC14	17.4815	15.7011	23.7152	28.0478	29.6675	39.3169	35.0169	17.4815	20.6613	19.618	26.2041	33.9212	19.1535	19.5958	17.4815	19.8479	18.9037	15.8602	12.8933	23.6003	53.4372
LcNAC28	0.0888434	0.0752498	0.159098	0	0	0.117148	0	0.0888434	0.0430578	0.138804	0	0.173153	0.246555	0	0.0888434	0.0452354	0.141031	0.0441527	0	0	0.115117
LcNAC29	5.10206	0.563793	0.682285	1.57521	0.719055	0.766582	2.05024	5.10206	5.73225	2.93438	4.58579	3.79138	5.81075	2.92926	5.10206	3.48277	2.78316	1.8593	1.96167	4.28028	2.34174
LcNAC30	0	0	0	0.202474	0.597881	0.0351318	0.0869242	0	0	0.231637	0.237834	0.292529	0.0665306	0.0431955	0	0.270927	0	0	0.13091	0.216988	1.75536
LcNAC31	60.0279	151.366	143.679	44.2155	87.7525	71.2796	87.3333	60.0279	54.7241	64.0344	61.7166	58.5721	87.81	55.3013	60.0279	65.0503	62.1569	62.18	43.2305	50.099	44.0518
LcNAC33	552.494	245.364	387.44	235.832	127.802	77.4957	160.853	552.494	543.616	390.431	307.773	272.146	396.42	374.36	552.494	563.741	481.563	406.515	391.806	177.778	87.1451
LcNAC17	1.17385	10.5921	12.9562	11.232	12.4388	66.1526	27.5943	1.17385	1.31644	1.10186	5.29317	13.8424	4.78343	2.85822	1.17385	1.69605	1.9976	2.16663	2.1504	19.5863	100.96
LcNAC16	0.927821	1.0108	2.99787	5.62279	6.76404	41.7251	24.5196	0.927821	0.522185	0.764401	1.53315	13.078	1.12251	0.883861	0.927821	0.77735	0.751665	0.651461	0.1409	20.9473	51.6852
LcNAC15	18.1756	1.75287	4.19097	0.559803	0	0.122701	1.72384	18.1756	13.0754	8.54944	6.73632	1.74757	8.49934	10.0347	18.1756	13.4606	14.1703	11.7659	6.24118	1.70519	0.286243
LcNAC36	0.0768089	0.13348	0.0900383	1.05828	0.226158	0	0	0.0768089	0.630854	1.37542	0.68039	0.184695	0	0	0.0768089	0.597668	0.645332	0.22505	0.577125	0.501747	0.173649
LcNAC69	0	0.125844	0	0.108643	0.163708	0.241081	0.0518446	0	0.0894376	0.017492	0	0.0596086	0.0341977	0	0	0	0	0.0176813	0	0	0.0204643
LcNAC62	0	0	0	0	0	0.0396608	0	0	0	0	0	0.0178767	0	0.0859528	0	0	0	0	0	0	0.119348
LcNAC70	4.50549	6.84945	0.753327	2.77105	8.27872	6.83595	2.94225	4.50549	7.05095	7.49903	4.27108	5.23935	8.90975	6.75753	4.50549	4.70123	6.82722	6.18001	7.34951	9.0695	13.5631
LcNAC22	4.12244	0.411926	0.038248	0.334934	0.72873	0.268812	1.09653	4.12244	0.428239	0.293027	1.64821	1.24026	0.856525	1.07088	4.12244	2.88153	0.676443	0.443131	0.351293	0.177321	0.690735
LcNAC45	0.995768	0.0671525	0.0590697	0	0.553076	5.96219	5.14057	0.995768	0.299336	2.25919	0.398259	7.86426	3.26073	0.350655	0.995768	0.594583	1.12874	1.26648	1.17255	7.48314	4.69487
LcNAC06	0.0235667	0	0	0	0	0	0.117761	0.0235667	0.115046	0.0222857	0.0225414	0	0.147578	0.0727992	0.0235667	0.114368	0.0978541	0.119506	0	0.552882	1.13022
LcNAC44	8.55461	3.17107	1.24443	5.90941	11.0249	0.936873	1.12716	8.55461	4.55016	2.74535	1.93389	2.78061	6.94077	4.16678	8.55461	13.176	3.98532	4.79572	3.12522	3.51513	4.03323
LcNAC34	26.6456	23.8732	24.2533	18.0721	15.8415	46.4708	42.4863	26.6456	21.903	18.85	16.916	26.8663	51.3051	18.0172	26.6456	23.4207	26.8664	25.8672	18.2241	50.9916	87.9701
LcNAC21	0	0	0	0	0	0	0	0	0	0	0	0	0	0	0	0	0	0	0	0	0
LcNAC61	0.914625	0	0	0.281861	0	0	0.289769	0.914625	0	0.119479	0	0.0690288	0.0329326	0.0393234	0.914625	0.830635	0.040308	0	0	0.0433502	0
LcNAC63	0	0	0	0	0	0	0	0	0	0	0	0	0	0	0	0	0	0	0	0	0
LcNAC64	31.6137	27.7693	16.7279	37.4769	66.7121	28.2833	14.9182	31.6137	21.7464	20.88	21.7837	16.7601	20.819	19.7791	31.6137	52.3147	23.9681	26.5108	24.5468	25.4204	23.1422
LcNAC65	0.0238448	0	0	0	0	0	0.0694153	0.0238448	0	0	0	0.0386009	0.0440838	0	0.0238448	0	0	0	0	0	0
LcNAC08	0.0499137	0	0.351385	0.494756	0.124583	0.465376	1.01633	0.0499137	0.169946	0.347407	0.29563	0.249178	0.130388	0.241809	0.0499137	0.15021	0.359695	0.0805589	0.106843	0.434737	1.18636
LcNAC26	1.93593	0.0390479	0.0343479	0.0894796	0.620587	8.80958	2.32813	1.93593	0.280122	1.93895	1.60447	3.12734	0.852049	0.174771	1.93593	0.199565	0.151125	0.0902173	0	1.40502	0.322159
LcNAC18	0	0.108256	0	0	0	7.70882	2.77861	0	0	0	0	0.16117	0.0172875	0.0412844	0	0	0	0	0	0.0224274	0.29304
LcNAC19	1.21938	9.32823	4.12422	15.0814	4.89589	7.80923	16.8387	1.21938	1.2412	9.50138	2.51698	15.2196	18.9898	0.926063	1.21938	1.12497	0.844614	0.816388	1.6063	57.0892	96.9627
LcNAC20	0	0	0	0.418667	0	0.0429389	0	0	0	0.0501598	0	0	0.16263	0	0	0	0	0.0953916	0	0	0
LcNAC73	21.7175	1.5909	4.32604	2.63532	4.93081	32.8472	24.7413	21.7175	12.5643	9.49846	24.5799	33.3407	11.5177	17.7939	21.7175	18.7588	17.5473	18.7802	8.71777	119.601	245.144
LcNAC37	0	0	0	0	0	0	0	0	0	0	0	0	0	0	0	0	0	0	0	0	0
LcNAC35	0.0446596	0	0	0	0	0	0	0.0446596	0	0	0	0	0	0	0.0446596	0	0	0	0	0.0239504	0
LcNAC09	0.309713	0.33603	0	0	0	2.85347	0.390178	0.309713	0	2.80353	0.215625	0.392442	0.747313	0.0327957	0.309713	0.0913284	0.032118	0.280646	0.172113	0.720588	0.178145
LcNAC10	143.819	311.568	241.203	301.199	235.537	200.528	164.25	143.819	139.104	172.828	184.131	195.834	196.235	203.791	143.819	153.869	143.128	150.796	178.279	136.745	193.626
LcNAC32	0	0	0	0	0	0	0.0286973	0	0	0	0	0	0	0	0	0	0	0	0	0	0
LcNAC48	19.403	40.8476	22.805	45.658	69.0038	16.1149	16.6106	19.403	15.7324	22.6234	22.4125	19.2512	15.6491	24.8667	19.403	19.5701	14.8287	19.1087	24.4381	23.0954	32.7141
LcNAC07	0.0925452	0	0	0.249829	0	0.0824208	0.0350175	0.0925452	0	0	0.0460219	0.512917	0	0	0.0925452	0.319307	0.103814	0.152651	0	0	0
LcNAC24	79.6572	23.0886	49.5281	80.1235	99.8751	151.14	259.789	79.6572	52.7352	76.5657	52.8957	100.157	178.15	158.457	79.6572	137.483	114.426	111.3	45.1136	42.609	372.061
LcNAC56	0	0	0	0	0	0	0	0	0	0	0	0	0	0	0	0	0	0	0	0	0
LcNAC01	7.13407	487.316	81.1097	194.265	271.778	1343.31	349.826	7.13407	15.7529	14.3224	16.2616	103.236	494.288	64.2798	7.13407	21.9081	30.3045	53.2891	38.2164	1426.85	2441.82
LcNAC02	0.482655	2.51478	27.2918	20.5587	11.2791	110.859	37.7401	0.482655	0.582781	0.628088	2.06731	16.8787	3.65411	0.690924	0.482655	0.590466	0.327643	0.474975	0.68735	93.4027	335.901
LcNAC72	0.0234063	0.0623843	0.0549355	0.0238259	0	0.0400736	0	0.0234063	0	0	0	0	0	0	0.0234063	0	0	0	0	0	0
LcNAC67	0.34942	0.154589	1.41097	0.321076	0.448289	0.122896	0.33695	0.34942	0.489936	0.346914	0.198302	0.590158	0.375862	0.212954	0.34942	0.199937	0.0960179	0.127754	0.157015	0.304537	0.114842
LcNAC68	9.35788	16.6444	10.8812	5.44732	10.2492	38.1758	31.8032	9.35788	2.8546	8.7345	4.3439	18.5565	19.8656	2.43467	9.35788	7.89259	7.96405	9.48255	5.42674	200.734	161.412
LcNAC59	2.73941	0.829484	2.30673	2.94774	2.6088	3.77665	5.41277	2.73941	1.04132	4.55103	1.35747	9.78877	4.72341	1.43454	2.73941	3.29174	1.89157	1.6236	1.94412	4.56347	7.27433
LcNAC58	0.437486	0.264698	0.24184	0.567545	0.601524	14.6464	12.5128	0.437486	0.472319	0.352974	0.392049	2.70536	0.697568	0.617018	0.437486	0.306372	0.299307	0.296298	0.384132	2.24498	53.76
LcNAC57	0.699639	6.49984	1.54018	4.15797	4.36367	22.9392	9.24808	0.699639	0.719193	0.542075	0.278558	1.06319	128.471	1.2092	0.699639	0.537754	0.983471	0.97869	0.736323	42.4302	251.778
LcNAC51	0.0940379	0	0.0373949	0	0	3.47483	0.530624	0.0940379	0.0668289	2.9028	0.0623523	0.131912	1.16936	0.0331924	0.0940379	0.064322	0	0.139099	0.103124	1.1085	0.51776
LcNAC52	0	0	0	0	0	0.40182	0	0	0.0697696	0.566223	0	0.0864054	0.243945	0	0	0.0732982	0	0	0	0	0.0828047
LcNAC53	0.100557	0	0	0	0	0.932189	1.79809	0.100557	0.0332632	0.84572	0	0.556839	2.02572	0	0.100557	0.0633522	0.102914	0.0762496	0.0352958	0.0737876	0.278816
LcNAC54	0	0	0	0	0	0.532348	0.0221163	0	0	0.114947	0	0	0.222852	0	0	0	0	0	0	0.0323383	0
LcNAC55	0	0	0	0	0	0	0	0	0	0	0	0	0	0	0	0	0	0	0	0	0
LcNAC23	0	0	0	0	0	0	0	0	0	0	0.175102	0.252515	0	0	0	0	0	0	0	0	0
LcNAC03	3.30357	0	0.820617	2.5385	0.826892	0	0.105213	3.30357	1.25	4.45842	2.99184	4.16904	1.51072	1.10043	3.30357	3.02995	3.85771	2.70902	3.39458	1.85064	0.713566
LcNAC04	0.7546	0.233025	0.314486	0	0	0.227499	0.033237	0.7546	1.33903	0.447216	0.711797	0.439474	1.66528	0.374902	0.7546	0.536723	0.0985354	0.137925	0.195977	0.144828	0
LcNAC41	0.526528	3.77202	1.73515	1.09883	0.686298	28.1791	27.2233	0.526528	1.11065	6.17397	1.64076	4.36072	16.0526	2.92419	0.526528	1.83413	3.32415	10.7931	2.02555	55.1948	141.45
LcNAC40	0.228209	0.0616546	1.03282	0.450806	0.886255	23.6533	10.0162	0.228209	0.149778	0.695569	0.616302	7.61134	1.29137	0.233985	0.228209	0.249789	0.143358	0.603515	0.0749664	2.69318	8.70692
LcNAC39	4.37812	2.1491	2.57462	2.25588	3.0207	75.3209	20.4427	4.37812	2.75421	2.46621	2.01408	7.97514	35.1506	2.96449	4.37812	3.65584	3.40468	3.4119	1.69448	79.6617	122.873
LcNAC25	1.01347	2.17273	0.878906	2.13319	0.924897	0.357226	0.249963	1.01347	0.638293	1.98936	1.61856	0.577291	0.588811	0.337906	1.01347	1.17364	1.55713	0.922065	2.53445	1.1803	2.07283
LcNAC38	16.0609	11.0587	10.5918	14.5802	15.8959	20.0355	12.9738	16.0609	12.6251	14.0192	14.6723	20.114	12.0024	14.9578	16.0609	18.3827	16.5975	16.0991	12.9615	13.5662	26.117
LcNAC47	100.469	68.9631	66.9111	37.7825	46.9364	79.21	76.1752	100.469	95.0806	85.3329	89.8759	103.997	80.7887	92.0184	100.469	102.241	107.411	100.539	88.33	113.806	110.417
LcNAC71	0	0	0	0	0	0	0	0	0	0	0	0	0.0765875	0	0	0	0	0	0	0.0252036	0
LcNAC77	1.63495	3.1322	1.99926	6.34011	1.67359	0.460034	0.201127	1.63495	0.967053	3.7186	3.16988	1.30629	1.15767	0.723004	1.63495	1.90704	1.70847	1.08051	2.52595	1.77567	3.36792
LcNAC78	0.488472	0.604294	0.838763	1.31259	0.091782	0.114803	0.163475	0.488472	0.155168	0.814865	0.542926	0.187859	0.232953	0.0396795	0.488472	0.533838	0.324405	0.317722	0.643003	0.42683	0.626688
LcNAC49	2.06579	0	0.0875859	0.458589	0.729296	0.101995	0.136683	2.06579	1.61224	0.528975	0.627933	0.548469	1.91095	1.23581	2.06579	3.43186	0.925156	1.64449	0.573469	1.69038	0.286185
LcNAC43	40.1256	44.3606	21.085	20.1464	16.5636	57.3214	53.8433	40.1256	50.5033	47.8845	36.7577	55.9078	72.5982	41.7616	40.1256	37.5772	66.3156	92.113	96.8018	120.318	98.5571
LcNAC42	253.623	294.23	171.369	191.405	196.984	165.295	170.565	253.623	191.196	280.44	292.465	281.724	226.17	288.546	253.623	296.556	246.942	248.572	304.532	232.07	477.546
LcNAC76	0.021182	0	0.0252696	0	0	0.0379079	0.0314631	0.021182	0	0	0	0	0.0179469	0	0.021182	0.0421786	0	0	0	0	0
LcNAC60	0.264444	0.277396	0.408125	1.37262	0.174302	0.424648	0.432861	0.264444	0.142581	0.550276	0.132487	0.870437	0.264283	0.450268	0.264444	0.145596	0.390204	0.417716	0.493407	0.1747	0.655416
LcNAC27	91.588	152.306	90.8235	124.77	90.2549	70.9814	61.0666	91.588	95.4906	99.0249	115.414	105.632	119.732	121.259	91.588	99.6628	81.5143	93.6726	129.496	91.7482	106.816
LcNAC75	0.663342	1.10289	1.26774	1.01637	0.476612	0.353556	0.318709	0.663342	0.763616	0.452757	0.594439	0.268707	0.379847	0.256528	0.663342	0.459088	0.620744	0.347851	1.03695	0.378517	0.617811
LcNAC66	0	0	0	0.0482734	0	0.0250351	0.0209357	0	0	0.0272029	0	0	0.0990621	0	0	0	0	0	0	0.0922398	0.370527
LcNAC79	0.219787	0.163529	0.95528	1.14758	3.23011	2.25705	2.5159	0.219787	0.078921	0.136628	0.196718	0.168846	0.151543	0.199486	0.219787	0.217985	0.139578	0.180929	0.177569	0.0894554	0.231447
LcNAC80	0	0	0	0	0	0	0.486442	0	0	0	0	0	0	0	0	0	0	0	0	0	0
LcNAC85	0	0	0	0	0	0	0.757886	0	0	0	0	0	0	0	0	0	0	0	0	0	0
LcNAC81	0.0323908	0.131787	0	0	0	0.782893	1.41415	0.0323908	0	0.541451	0	0.134299	1.42951	0	0.0323908	0	0.099411	0.0643894	0.0345604	1.43525	1.50816
LcNAC82	0.0357416	0	0	0	0	0.507824	0.0806408	0.0357416	0	0.386594	0	0	1.06546	0	0.0357416	0	0	0.0205962	0	1.38549	0.25926
LcNAC74	1.11655	0.439415	2.27842	1.78941	1.11096	1.42646	2.13007	1.11655	1.12629	1.01293	0.489273	0.633136	1.02619	0.694272	1.11655	0.657687	1.06928	0.825049	0.68193	1.69126	0.529215
LcNAC83	0	0	0	0	0	0	0.0696415	0	0	0	0	0	0	0	0	0	0	0	0	0	0
LcNAC84	0.490608	0.10184	0	0	0.0592706	2.19008	1.0678	0.490608	0.0289513	0.56947	0.257723	0.692029	0.156208	0.0291285	0.490608	0.0884002	0.0292538	0.057235	0.0307204	0.992294	0.220702
