# Supplementary material for: Genome-wide identification of the NAC gene family and its functional analysis in Liriodendron
Source: BMC Plant Biol. 2023 Sep 8;23:415. doi: 10.1186/s12870-023-04415-4 (PMC10486064; doi:10.1186/s12870-023-04415-4)
Supplement: Supplementary file 3 — Additional file 3: Table S3. The specific primers used in the qRT-PCR analysis for the selected LcNACs. [file 12870_2023_4415_MOESM3_ESM.xlsx]

## Sheet: TableS3
Table S3. The specific primers used in the qRT-PCR analysis for the selected LcNACs.
Gene_name	Sequence
LcActin-F	ATTTCTGCCCTATCAACTTTCG
LcActin-R	TTGTTATTTATTGTCACTACCTCCC
LcUB10-F	ATTCCAGAGGACCAGTTCCTG
LcUB10-R	AGCAAGTGAGAGATTGTCCTTG
LcNAC41-qF	GCGTGACGACTTCTGGATACTGG
LcNAC41-qR	CGGATGCCTTTGGGAGCTTTACC
LcNAC59-qF	TCTCCTTCCATGCCTCCTCTCTTG
LcNAC59-qR	CGGTCTTGATGCTGCCAGTGTC
LcNAC16-qF	ATCACCCTCCCAACCTCTTTCTACC
LcNAC16-qR	CCGAGCAAAGCCCTCAAGATGG
LcNAC70-qF	ACGCTGACTTGGCAGAGTTGAAC
LcNAC70-qR	TAGTGTGAAGGTCCCAGGGTAGTTG
LcNAC07-qF	GGAGAGAAGAGCAACTGGGTCATG
LcNAC07-qR	TCACAAGACGATTCGAGCAATGGG
LcNAC23-qF	CAATAAGTGCGAGCCGTGGGATC
LcNAC23-qR	TTGCCTGTCGTTTTCCAGTAGCC
LcNAC18-qF	GTGTCAGAGGAGCGGAATGAGATG
LcNAC18-qR	TCAGTAAGTCCACAGGCATTCAAGC
LcNAC65-qF	TCCTACGAGAGCGAGAGCACAAG
LcNAC65-qR	CTCCGCCGTTCTTCCCAAACTG
LcNAC80-qF	TCCTACGAGAGCGAGAGCACAAG
LcNAC80-qR	CTCCGCCGTTCTTCCCAAACTG
LcNAC06-qF	AAGACGGGAGGAGGTGAGAAGAAC
LcNAC06-qR	GGAGGGCATGGATTTGGGATTCG
