# Supplementary material for: Genome-wide identification of the NAC gene family and its functional analysis in Liriodendron
Source: BMC Plant Biol. 2023 Sep 8;23:415. doi: 10.1186/s12870-023-04415-4 (PMC10486064; doi:10.1186/s12870-023-04415-4)
Supplement: Supplementary file 4 — Additional file 4: Table S4. Characteristics of NAC in L. chinense. [file 12870_2023_4415_MOESM4_ESM.xlsx]

## Sheet: Table S4
Table S4 Characteristics of NAC in L. chinense
Group	Gene ID	Gene Name	Chr location	aa	Molecular weight（Da）	Theoretical pI	subcellular localization	TMHs
ANAC011	Lchi01362	LcNAC50	chr11	305	34631.5	8.47	Nucleus	0
ANAC011	Lchi18186	LcNAC72	chr19	337	38220.8	6.55	Nucleus	0
ANAC011	Lchi22285	LcNAC25	chr4	413	46919.7	5.45	Nucleus	0
ANAC011	Lchi05943	LcNAC45	chr8	156	17886.5	9.48	Nucleus	0
ANAC011	Lchi30074	LcNAC75	Scaffold106	452	51020.5	5.19	Nucleus	0
ANAC011	Lchi26027	LcNAC77	Scaffold1334	236	27014.3	4.98	Nucleus	0
ANAC011	Lchi26029	LcNAC78	Scaffold1334	422	48143.4	5.25	Nucleus	0
ANAC011	Lchi35059	LcNAC83	Scaffold2181	289	32841	6.04	Nucleus	0
ANAC063	Lchi16974	LcNAC56	chr13	466	51944.9	6.12	Nucleus	0
ANAC063	Lchi31895	LcNAC66	chr16	842	93487	5.72	Nucleus	0
ANAC063	Lchi18740	LcNAC67	chr16	340	37784.5	5.03	Nucleus	0
ANAC063	Lchi18741	LcNAC68	chr16	341	37610	5.74	Nucleus	0
ANAC063	Lchi03686	LcNAC69	chr17	436	50166.5	8.35	Nucleus	0
ANAC063	Lchi12063	LcNAC35	chr6	361	41377.2	7.05	Nucleus	0
ANAC063	Lchi11481	LcNAC37	chr7	300	33563.7	9.09	Nucleus	0
ANAC063	Lchi00522	LcNAC46	chr9	175	20262.1	6.92	Nucleus	0
ANAC063	Lchi31964	LcNAC79	Scaffold1642	289	32824.4	9.3	Nucleus	0
ANAC063	Lchi33296	LcNAC81	Scaffold2010	239	27765.6	9.05	Nucleus	0
ANAC063	Lchi33298	LcNAC82	Scaffold2010	434	49069.6	9.31	Nucleus	0
ANAC063	Lchi34626	LcNAC74	Scaffold81	340	37110.4	5.03	Nucleus	0
ATAF	Lchi19217	LcNAC57	chr15	302	34787.3	6.61	Nucleus	0
ATAF	Lchi01710	LcNAC12	chr2	300	34524.2	8.6	Nucleus	0
ATAF	Lchi21124	LcNAC39	chr7	298	34177.3	6.26	Nucleus	0
AtNAC3	Lchi17315	LcNAC01	chr1	375	31102.9	8.89	Nucleus	0
AtNAC3	Lchi01774	LcNAC13	chr2	190	21653.3	5.2	Nucleus	0
AtNAC3	Lchi02076	LcNAC30	chr4	197	22416	4.92	Nucleus	0
NAC1	Lchi20715	LcNAC03	chr1	380	43053	5.35	Nucleus	2
NAC1	Lchi08256	LcNAC61	chr15	199	22101.5	4.6	Nucleus	0
NAC1	Lchi11180	LcNAC73	chr19	163	18718.6	9.54	Nucleus	0
NAC1	Lchi05472	LcNAC22	chr3	242	27380	6.91	Nucleus	0
NAC2	Lchi23790	LcNAC47	chr10	610	68010.6	4.73	Nucleus	1
NAC2	Lchi02107	LcNAC31	chr4	449	50381.9	4.76	Cytoplasm. Nucleus	1
NAM	Lchi06260	LcNAC06	chr1	342	38790.8	5.85	Nucleus	0
NAM	Lchi19207	LcNAC59	chr15	402	44910.5	5.96	Nucleus	0
NAM	Lchi08549	LcNAC65	chr15	338	37322	8.45	Nucleus	0
NAM	Lchi05183	LcNAC70	chr17	313	35191.8	8.83	Nucleus	0
NAM	Lchi16260	LcNAC07	chr2	167	19399.3	9.21	Nucleus	0
NAM	Lchi02879	LcNAC16	chr2	379	42493.1	7.07	Nucleus	0
NAM	Lchi09863	LcNAC18	chr3	380	42551.2	8.7	Nucleus	0
NAM	Lchi20472	LcNAC23	chr3	143	16780.3	9.52	Nucleus	0
NAM	Lchi21116	LcNAC41	chr7	357	40061.2	6.1	Nucleus	0
NAM	Lchi31966	LcNAC80	Scaffold1642	338	37322	8.45	Nucleus	0
NAP	Lchi17316	LcNAC02	chr1	345	38102.6	9.03	Nucleus	0
NAP	Lchi19210	LcNAC58	chr15	198	22446.7	9.75	Nucleus	0
NAP	Lchi08528	LcNAC63	chr15	158	17853.4	9.85	Nucleus	0
NAP	Lchi25427	LcNAC71	chr19	343	38274.1	8.64	Nucleus	0
NAP	Lchi02878	LcNAC17	chr2	276	31597.6	7.66	Nucleus	0
NAP	Lchi09888	LcNAC20	chr3	161	18141.9	9.75	Nucleus	0
NAP	Lchi21117	LcNAC40	chr7	341	38603.3	8.45	Nucleus	0
ONAC001	Lchi12151	LcNAC09	chr2	250	29316.4	6.18	Nucleus	0
ONAC001	Lchi01699	LcNAC11	chr2	194	23139.7	9.63	Nucleus	0
ONAC001	Lchi09294	LcNAC26	chr4	269	31652.1	6.86	Nucleus	0
ONAC001	Lchi02008	LcNAC29	chr4	176	20459.3	8.92	Nucleus	0
ONAC001	Lchi35243	LcNAC84	Scaffold2342	269	31652.1	6.86	Nucleus	0
ONAC003	Lchi00886	LcNAC05	chr1	479	53894.9	7.95	Nucleus	0
ONAC003	Lchi29479	LcNAC60	chr15	688	76996.5	4.57	Nucleus	0
ONAC003	Lchi08530	LcNAC64	chr15	267	30296.5	9.09	Nucleus	0
ONAC003	Lchi09885	LcNAC19	chr3	239	27000.4	8.26	Nucleus	0
ONAC003	Lchi22971	LcNAC38	chr7	481	54442.1	5.42	Nucleus	0
ONAC022	Lchi21006	LcNAC04	chr1	176	20791.1	9.01	Nucleus	0
ONAC022	Lchi02922	LcNAC15	chr2	171	20068.1	9.39	Nucleus	0
ONAC022	Lchi14282	LcNAC32	chr4	409	46122.2	5.85	Nucleus	0
ONAC022	Lchi03543	LcNAC36	chr6	102	11337.8	5.09	Nucleus	0
ONAC022	Lchi33083	LcNAC85	Scaffold2494	177	20117.3	8.53	Nucleus	0
OSNAC7	Lchi15645	LcNAC48	chr11	207	22776.1	4.3	Nucleus	0
OSNAC7	Lchi28251	LcNAC49	chr11	423	47771.1	5.97	Nucleus	0
OSNAC7	Lchi04070	LcNAC62	chr15	365	41605.3	8.47	Nucleus	0
OSNAC7	Lchi08679	LcNAC08	chr2	316	36127.2	6.07	Nucleus	0
OSNAC7	Lchi12494	LcNAC10	chr2	243	26791.5	8.54	Nucleus	0
OSNAC7	Lchi07032	LcNAC21	chr3	295	33941.2	6.73	Nucleus	0
OSNAC7	Lchi29788	LcNAC27	chr4	219	24122.3	4.19	Nucleus	0
OSNAC7	Lchi01981	LcNAC28	chr4	174	20417.1	9.26	Nucleus	0
OSNAC7	Lchi28809	LcNAC42	chr7	200	21940.2	4.34	Nucleus	0
OSNAC7	Lchi06576	LcNAC44	chr8	402	45560.5	6.24	Nucleus	0
OsNAC8	Lchi01805	LcNAC14	chr2	596	65413.1	4.83	Nucleus	1
SENU5	Lchi16463	LcNAC24	chr3	256	28928.7	9.41	Nucleus	0
SENU5	Lchi02443	LcNAC33	chr5	244	27725.3	9.55	Nucleus	0
TIP	Lchi06696	LcNAC34	chr6	587	65635.8	5.62	Nucleus	1
TIP	Lchi28530	LcNAC43	chr8	775	85024.8	4.92	Nucleus	1
TREN	Lchi19833	LcNAC51	chr12	247	27758	6.45	Nucleus	0
TREN	Lchi19836	LcNAC52	chr12	215	24166.7	9.4	Nucleus	0
TREN	Lchi19839	LcNAC53	chr12	234	26477.1	6.91	Nucleus	0
TREN	Lchi19840	LcNAC54	chr12	265	29018.4	8.69	Nucleus	0
TREN	Lchi19842	LcNAC55	chr12	153	17559	9.45	Nucleus	0
TREN	Lchi28910	LcNAC76	Scaffold218	366	41421.8	9.64	Nucleus	0
