# Supplementary material for: Genome-wide identification of the NAC gene family and its functional analysis in Liriodendron
Source: BMC Plant Biol. 2023 Sep 8;23:415. doi: 10.1186/s12870-023-04415-4 (PMC10486064; doi:10.1186/s12870-023-04415-4)
Supplement: Supplementary file 5 — Additional file 5: Table S5. The conserved motifs of the genes in the LcNAC gene family are determined by MEME. [file 12870_2023_4415_MOESM5_ESM.xlsx]

## Sheet: Table S5
Table S5. The conserved motifs of the genes in the LcNAC gene family are determined by MEME.
Motif name	Site	Width	Motif logo
Motif1	68	29	WYFFSPRDRKYPNGSRPNRATGSGYWKAT
Motif2	73	19	GRAPKGEKTBWVMHEYRLE
Motif3	70	21	PPGFRFHPTDEELVGYYLKKK
Motif4	65	22	IIAEVDLYKCEPWDLPGKAKLG
Motif5	78	15	NGKVVGMKKTLVFYK
Motif6	54	21	LKDDWVLCRIFKKSGGGKKNE
Motif7	55	50	IDEFIPTLEGDBGICYTHPEKLPGVSKDGLVRHFFHRPSKAYTTGTRKRR
Motif8	61	8	GKDRPIYS
Motif9	3	50	ISESTCIASMTSDEYFDSEALMCNLETGNTTASVPNIEQRHGGCRFNVSA
Motif10	7	29	KVDPPTKZTTAEASRGKRKRVAAAPDDQT
