# Supplementary material for: Genome-wide identification of the NAC gene family and its functional analysis in Liriodendron
Source: BMC Plant Biol. 2023 Sep 8;23:415. doi: 10.1186/s12870-023-04415-4 (PMC10486064; doi:10.1186/s12870-023-04415-4)
Supplement: Supplementary file 6 — Additional file 6: Table S6. The Ka/Ks values of LcNAC linked genes. [file 12870_2023_4415_MOESM6_ESM.xlsx]

## Sheet: Table S6
Table S6.The Ka/Ks values of LcNAC linked genes.
Seq_1	Seq_2	Ka	Ks	Ka_Ks	EffectiveLen	AverageS-sites	AverageN-sites	cN	cS	pN	pS
Lchi20715	Lchi11180	0.113492	2.79492	0.0406065	483	111.917	371.083	39.0833	81.9167	0.105322	0.731943
Lchi17316	Lchi25427	0.152022	1.27343	0.119379	1014	238.833	775.167	106.667	146.333	0.137605	0.612701
Lchi00886	Lchi03543	0.10533	0.708745	0.148615	303	67.25	235.75	23.1667	30.8333	0.0982679	0.458488
Lchi01362	Lchi05943	0.0823168	0.639607	0.128699	441	101.083	339.917	26.5	43.5	0.0779603	0.430338
Lchi28251	Lchi06576	0.177261	1.11321	0.159235	1170	254.167	915.833	144.583	147.417	0.157871	0.58
Lchi08256	Lchi05472	0.362852	1.38481	0.262023	540	126.917	413.083	118.833	80.1667	0.287674	0.631648
Lchi04070	Lchi07032	0.125062	1.05828	0.118174	849	186.333	662.667	76.3333	105.667	0.115191	0.567084
Lchi08528	Lchi09888	0.140259	1.05679	0.132721	441	106.167	334.833	42.8333	60.1667	0.127924	0.566719
Lchi08530	Lchi09885	0.142603	0.94219	0.151353	705	163.417	541.583	70.3333	87.6667	0.129866	0.536461
Lchi08549	Lchi09863	0.123974	0.936192	0.132424	999	239.833	759.167	86.75	128.25	0.11427	0.534746
Lchi19217	Lchi21124	0.172285	1.01318	0.170044	894	195.083	698.917	107.583	108.417	0.153929	0.555745
Lchi19210	Lchi21117	0.276363	1.81446	0.152312	573	133.917	439.083	101.5	91.5	0.231163	0.683261
Lchi19207	Lchi21116	0.209596	0.898855	0.233182	1068	236.75	831.25	152	124	0.182857	0.523759
Lchi16260	Lchi20472	0.0712373	0.810047	0.0879422	429	97.9167	331.083	22.5	48.5	0.0679587	0.495319
Lchi01699	Lchi02008	0.0584897	1.15978	0.0504315	477	112.667	364.333	20.5	66.5	0.0562672	0.590237
Lchi01774	Lchi02076	0.15815	1.22476	0.129127	567	124	443	63.1667	74.8333	0.142588	0.603495
Lchi01805	Lchi02107	0.342886	0.912535	0.375751	1281	294.75	986.25	271.417	155.583	0.275201	0.527848
Lchi02922	Lchi14282	0.0989732	0.550912	0.179653	513	115.75	397.25	36.8333	45.1667	0.0927208	0.390209
Lchi12151	Lchi09294	0.208718	1.30157	0.160359	723	156.75	566.25	103.167	96.8333	0.182193	0.617757
Lchi16463	Lchi02443	0.17423	0.927997	0.187749	723	163.417	559.583	87	87	0.155473	0.532381
